# Supplementary material for: Disorganized functional architecture of amygdala subregional networks in obsessive-compulsive disorder
Source: Commun Biol. 2022 Nov 4;5:1184. doi: 10.1038/s42003-022-04115-z (PMC9636402; doi:10.1038/s42003-022-04115-z)
Supplement: Supplementary file 4 — Supplementary Data 1-2 [file 42003_2022_4115_MOESM4_ESM.xlsx]

## Sheet: Supplementary Data 1
Data Source for Figure 2a: Amygdala FC
OCD group		HC group		OCD group		HC group		OCD group		HC group		OCD group		HC group		OCD group		HC group		OCD group		HC group
LeftBLA-LeftInsula	LeftCMA-LeftInsula	LeftBLA-LeftInsula	LeftCMA-LeftInsula	LeftBLA-RightInsula	LeftCMA-RightInsula	LeftBLA-RightInsula	LeftCMA-RightInsula	RightBLA-SMA/MCC	RightCMA-SMA/MCC	RightBLA-SMA/MCC	RightCMA-SMA/MCC	RightBLA-LeftSTG	RightCMA-LeftSTG	RightBLA-LeftSTG	RightCMA-LeftSTG	RightBLA-RightInsula/STG/PCG	RightCMA-RightInsula/STG/PCG	RightBLA-RightInsula/STG/PCG	RightCMA-RightInsula/STG/PCG	RightBLA-LeftPCG	RightCMA-LeftPCG	RightBLA-LeftPCG	RightCMA-LeftPCG
0.3147	0.0436	0.1576	0.0976	0.5014	0.0243	0.256	0.2184	0.3012	0.5537	-0.0857	-0.078	0.3267	0.5298	-0.0465	-0.2189	0.343	0.5111	-0.0763	-0.1002	0.2237	0.4146	-0.1801	-0.3205
0.1311	-0.1145	0.1763	0.1594	0.1339	-0.149	0.0844	0.1923	-0.0962	-0.0125	0.3018	0.2273	-0.0197	-0.087	0.3234	0.2114	-0.0419	-0.09	0.2373	0.1331	-0.1798	-0.1724	0.2538	0.1259
0.2276	0.352	-0.0072	0.1953	0.1046	0.1421	-0.0475	0.1227	0.2569	0.1289	0.2241	0.203	0.0923	0.4868	0.0915	0.0819	0.0724	0.303	0.0481	0.0523	0.0948	0.241	0.1229	0.0448
0.6301	0.532	-0.2056	-0.18	0.6541	0.6744	-0.2085	-0.1829	0.4369	0.5343	0.3316	0.274	0.5737	0.5905	0.0998	0.136	0.514	0.5515	0.157	0.0914	0.327	0.4438	0.255	0.2025
0.0749	-0.0042	0.0991	0.1896	0.122	0.0603	-0.0172	0.0347	0.0037	0.0419	0.2873	0.2994	0.172	0.2295	0.25	0.2336	0.1274	0.1787	0.3447	0.3139	0.1245	0.1441	0.1409	0.1245
0.3304	0.1828	0.1591	0.1463	0.114	0.296	0.0769	0.0689	0.0871	0.2895	0.2213	0.0812	0.253	0.2424	0.1725	-0.0369	0.167	0.3654	0.13	-0.0858	0.1574	0.1531	0.2211	0.0233
0.1213	0.1857	0.0902	0.1349	0.1632	0.1664	0.1086	0.1417	0.4452	0.5127	0.115	0.2227	0.4702	0.5266	0.1331	0.3338	0.4617	0.5075	0.1395	0.2845	0.4656	0.4174	0.1002	0.101
0.2189	0.2641	0.2783	0.2304	0.2453	0.3799	0.409	0.1422	0.3963	0.4085	0.4635	0.079	0.5235	0.5052	0.4625	-0.0201	0.5557	0.5287	0.423	-0.0309	0.3672	0.273	0.3605	-0.2744
0.1098	0.3443	-0.0026	-0.0237	0.1804	0.306	-0.0389	-0.082	0.2808	0.1964	0.2732	0.2148	0.4467	0.3007	0.1244	0.2035	0.3	0.2177	0.1523	0.183	0.0378	-0.0535	0.2848	0.1024
-0.2583	-0.1043	0.4576	0.4327	-0.1186	-0.0228	0.283	0.2829	0.054	0.3664	0.4948	0.4427	0.2671	0.4235	0.4728	0.527	0.2863	0.3859	0.4249	0.4649	0.4305	0.3619	0.3077	0.2201
0.5265	0.4794	0.0151	0.0007	0.6271	0.5163	-0.0105	0.0534	0.8062	0.7945	0.3897	0.1486	0.7598	0.7467	0.4962	0.2774	0.6837	0.6305	0.4291	0.2779	0.653	0.5596	0.4145	0.1536
0.5254	0.327	0.3444	0.3407	0.5064	0.3204	0.239	0.2946	0.1963	0.2232	0.2261	0.3584	0.1948	0.087	0.4224	0.4582	0.2852	0.1661	0.3694	0.3605	0.1909	-0.0306	0.3857	0.3848
0.1838	0.0795	0.5003	0.2972	0.1411	0.1151	0.5936	0.4084	0.4498	0.4512	0.0194	-0.0132	0.3744	0.4834	0.3393	0.269	0.4531	0.5676	0.2353	0.156	0.1569	0.2206	-0.0227	-0.229
-0.0769	0.0732	0.1286	0.4278	-0.1084	0.0572	0.0924	0.318	-0.0272	0.2464	0.1259	0.2698	0.122	0.3811	0.2185	0.5044	0.0778	0.4205	0.2513	0.4946	0.0041	0.2419	0.1146	0.2225
0.0452	0.1112	0.2343	-0.0346	0.1959	0.329	0.236	0.0669	0.4502	0.4642	0.2253	0.1776	0.2451	0.2494	0.1477	0.096	0.3633	0.3815	0.0553	0.0105	0.031	0.0629	0.074	0.0121
0.0428	0.2268	0.2662	0.2381	-0.0251	0.2111	0.297	0.3434	0.2386	0.4735	0.0175	0.1011	0.2745	0.2685	0.2764	0.1091	0.3543	0.3497	0.1846	0.0401	0.1264	0.1403	0.1741	0.0805
-0.0513	0.0765	0.3306	0.2714	-0.0037	0.0828	0.4397	0.446	0.0545	0.2013	0.4156	0.1933	0.2016	0.2263	0.4692	0.3509	0.1547	0.2196	0.4499	0.4114	0.257	0.2735	0.3113	0.1567
-0.0531	0.0748	0.3193	0.2861	-0.0694	0.022	0.3522	0.2288	-0.0112	0.4939	0.229	0.2258	0.0172	0.4169	0.3002	0.2411	0.0487	0.4066	0.3535	0.2847	0.0437	0.3197	0.2618	0.2029
0.151	-0.1154	0.3184	0.0383	-0.0757	-0.2393	0.2607	-0.1167	0.2175	0.3679	0.2988	0.1991	0.1044	0.0708	0.4718	0.4331	0.023	0.0527	0.3537	0.2178	0.0535	0.0202	0.2211	0.0144
0.5142	0.2904	0.2646	0.3075	0.4779	0.3205	0.2067	0.2567	0.298	0.5062	0.3396	0.3567	0.2639	0.3774	0.5837	0.6365	0.2521	0.395	0.4753	0.5466	0.1574	0.2797	0.4415	0.4495
0.2238	0.2696	0.3639	0.2717	0.3747	0.329	0.2316	0.1541	0.4589	0.4261	0.331	0.2859	0.3666	0.2566	0.3446	0.2067	0.3736	0.2454	0.3582	0.2079	0.4055	0.2739	0.2513	0.1914
-0.0217	0.1167	0.1782	0.242	-0.168	0.0081	0.2499	0.3851	0.31	0.2649	-0.0401	0.0728	0.3134	0.2275	0.0971	0.1627	0.3974	0.3706	0.1344	0.1886	0.1294	0.0756	-0.0511	0.0277
-0.0827	-0.0136	0.3657	0.3956	-0.2384	0.0155	0.395	0.4927	-0.2769	0.1732	0.2062	0.3094	-0.1841	0.1475	0.3692	0.3386	-0.0662	0.1454	0.1462	0.1843	-0.0896	0.1251	0.362	0.2763
0.0437	0.2847	0.4052	0.2629	0.0713	0.2991	0.3804	0.155	0.3778	0.5012	0.4342	0.3441	0.3552	0.5659	0.4189	0.3205	0.3964	0.5769	0.3319	0.2515	0.2633	0.3899	0.2342	0.1055
0.2249	0.2114	0.1367	0.2045	0.0022	-0.007	0.2968	0.3322	0.3812	0.3426	0.1402	0.158	0.3795	0.3401	0.0726	0.0782	0.275	0.275	-0.0507	-0.0582	0.0925	0.0854	0.1451	0.1029
-0.0579	0.0225	0.2144	0.2344	-0.2254	-0.0759	0.2701	0.2819	0.0369	0.0954	0.3816	0.273	0.2299	0.1227	0.2032	0.1339	0.135	0.0369	0.3347	0.2613	0.1855	0.0454	0.2294	0.1121
0.3574	0.3171	0.4614	0.2646	0.3	0.3976	0.304	0.1316	0.3628	0.1121	0.5556	0.3271	0.0388	-0.0483	0.44	0.2502	0.1458	-0.0284	0.4636	0.2371	0.1234	-0.0418	0.1427	0.0546
0.3672	0.3248	0.1571	0.0371	0.3828	0.3034	0.1724	-0.076	0.4828	0.4934	0.262	0.2717	0.6023	0.5974	0.0631	0.2148	0.46	0.4149	0.145	0.188	0.3562	0.3283	0.2048	0.159
0.0735	0.2343	0.2929	0.3022	0.0835	0.0483	0.2296	0.0906	0.0145	0.1155	0.1148	0.0891	0.1355	0.2587	0.1996	0.1546	0.046	0.2078	0.2345	0.2007	0.0093	0.108	0.0193	0.0674
0.2365	0.1474	0.0313	0.0214	0.2118	0.2062	-0.0127	-0.0686	0.1115	0.1285	0.2061	0.2059	0.1583	0.2749	0.3281	0.3206	0.1215	0.1442	0.2966	0.3015	0.1503	0.0339	0.2789	0.2536
0.1582	0.2638	0.5216	0.4035	0.023	0.2842	0.6567	0.6678	0.3098	0.427	0.5472	0.2049	0.4763	0.5876	0.3976	0.1898	0.3259	0.4311	0.4313	0.2245	0.1276	0.0532	0.4406	0.1365
0.4265	0.633	0.295	-0.1515	0.4831	0.6656	0.1211	0.0441	0.6094	0.63	0.2196	0.1378	0.697	0.6538	0.305	0.2366	0.459	0.4029	0.1782	0.1344	0.5391	0.5277	0.2644	0.138
-0.104	0.0813	0.5988	0.5916	0.0751	0.0289	0.5589	0.5132	0.1816	0.1675	0.6059	0.306	0.1359	0.2043	0.5874	0.2886	0.2361	0.2711	0.5468	0.3088	0.1082	0.091	0.3892	0.1725
0.0239	-0.0197	0.5086	0.2984	0.1316	-0.0822	0.5882	0.4106	0.2281	0.2465	0.714	0.7139	0.2801	0.2798	0.5873	0.4935	0.2606	0.2885	0.6399	0.5339	0.2609	0.2509	0.4196	0.2977
0.4971	0.512	0.6804	0.4812	0.169	0.1751	0.6283	0.4205	0.3146	0.3871	0.5571	0.6601	0.4404	0.4474	0.7435	0.7322	0.3857	0.3648	0.6396	0.6401	0.3541	0.1866	0.4319	0.2849
0.1343	0.194	0.3586	0.0679	0.2372	0.3004	0.3268	0.0808	0.5941	0.6719	0.2518	0.283	0.5987	0.731	0.3956	0.3113	0.6353	0.7791	0.3263	0.1789	0.4212	0.5464	0.322	0.0628
0.5521	0.6141	0.3534	0.3308	0.6394	0.6858	0.4744	0.4022	0.3018	0.3027	0.6511	0.4991	0.5061	0.5096	0.5101	0.3899	0.4897	0.4993	0.6158	0.4142	0.1671	0.1323	0.6479	0.4508
-0.0312	0.1152	0.1378	0.101	0.0505	0.2209	0.1774	0.1396	0.3083	0.3662	0.282	0.191	0.261	0.3197	0.4362	0.385	0.2308	0.3622	0.3844	0.3199	0.2482	0.2182	0.289	0.2148
0.1636	0.212	0.5698	0.4485	0.0055	0.1535	0.3416	0.2069	0.2631	0.3341	0.368	0.1288	0.3374	0.4051	0.4143	0.1823	0.275	0.211	0.34	0.1008	0.1821	0.25	0.3535	0.0296
0.1865	0.2207	-0.1979	-0.0973	-0.2492	-0.1219	-0.2022	-0.0348	0.4133	0.4051	0.2742	0.2365	0.4881	0.4926	0.1925	0.2678	0.2761	0.2645	0.2252	0.2915	0.343	0.3451	0.2354	0.2232
0.2233	0.2369	0.2458	0.1837	0.0275	0.0766	-0.0646	-0.0864	0.3892	0.3299	0.0208	-0.1625	0.4101	0.3079	-0.0345	-0.2104	0.3318	0.3249	0.0389	-0.0886	0.3458	0.2267	0.1628	-0.1528
0.2259	0.0498	0.1609	0.0389	0.2496	0.1441	0.0579	-0.0254	0.2962	0.3082	0.4169	0.2941	0.2721	0.3102	0.3834	0.3393	0.2413	0.254	0.356	0.295	0.1387	0.1256	0.4005	0.3507
0.5659	0.5878	0.2008	0.0651	0.5768	0.6465	0.1129	-0.0352	0.6743	0.7224	0.2392	0.1544	0.6171	0.6897	0.2153	0.2584	0.6578	0.7219	0.2521	0.2673	0.669	0.7418	0.303	0.279
0.2432	0.2848	0.3013	0.2196	0.4116	0.3179	0.2701	0.192	0.3038	0.2227	0.1065	0.2099	0.3388	0.338	0.1387	0.3198	0.263	0.2903	0.1812	0.3633	0.1466	0.1466	0.0105	0.0598
0.2083	0.2823	0.2296	0.147	0.2134	0.2367	0.1901	0.0923	0.1259	0.1867	0.2317	0.3732	0.3155	0.2762	0.2435	0.3341	0.2215	0.2094	0.1957	0.2793	0.2134	0.19	0.0846	0.0416
0.1887	0.3426	0.6479	0.5913	0.2367	0.289	0.5605	0.5358	0.2636	0.1997	0.4548	0.5742	0.3751	0.2224	0.522	0.599	0.2903	0.2267	0.4971	0.5824	0.3161	0.1751	0.4982	0.5383
0.2412	0.2897	0.226	0.2033	0.2848	0.336	-0.1687	-0.069	0.3331	0.2651	0.2841	0.4201	0.3961	0.3158	0.2065	0.3282	0.3061	0.2618	0.3321	0.4439	0.2736	0.2375	-0.0043	0.1754
0.0105	0.2727	0.1819	0.2696	0.0266	0.2569	0.1907	0.2334	0.1803	0.1958	0.3669	0.225	0.2382	0.1016	0.3535	0.4137	-0.0122	-0.0312	0.3432	0.2935	-0.062	-0.1128	0.4081	0.2639
0.1299	0.1226	0.1324	0.1154	0.3064	0.3237	0.1518	0.0569	0.2185	0.3325	0.3153	0.3673	0.3934	0.4511	0.3509	0.0831	0.3658	0.3879	0.2098	0.1204	0.2749	0.2972	0.1597	-0.1642
0.1534	0.1364	0.2068	0.2248	0.2642	0.3292	0.0399	0.0997	0.1772	0.2309	0.324	0.1935	0.3365	0.3364	0.333	0.2028	0.2698	0.3193	0.3525	0.295	0.2504	0.2977	0.2471	0.0937
0.4531	0.3668	0.3507	0.0106	0.345	0.4581	0.4646	0.266	0.596	0.5734	0.5254	0.3693	0.4759	0.4517	0.2722	0.0777	0.429	0.3765	0.3415	0.1496	0.3685	0.368	0.1079	-0.2242
0.0006	0.1542	0.2675	0.2084	-0.1694	0.0837	0.3751	0.3083	0.2243	0.3197	0.2823	0.1803	0.2693	0.357	0.4243	0.1454	0.2311	0.2968	0.3898	0.1773	0.3168	0.372	0.5886	0.2251
0.0685	0.2372	0.1834	0.1194	0.1544	0.3525	0.1259	0.136	0.2854	0.4379	0.273	0.2825	0.2539	0.2987	0.2682	0.319	0.2082	0.2759	0.2994	0.3651	0.2511	0.3064	0.3423	0.3221
0.0458	0.1015	0.2539	0.0764	0.0999	0.1568	0.1747	0.0408	0.1573	0.1973	0.3239	0.3491	0.2293	0.2705	0.2813	0.3078	0.2065	0.2573	0.2916	0.3164	0.1264	0.0197	0.339	0.2688
0.1244	0.3209	0.3103	0.2759	0.2293	0.3151	0.4483	0.472	0.2547	0.2493	0.3061	0.3052	0.2125	0.1995	0.1893	0.0971	0.1705	0.1564	0.3739	0.3583	0.0878	0.0344	0.0387	-0.0191
0.4684	0.1933	0.2158	0.2554	0.7126	0.3399	0.1637	0.2228	0.2203	0.2726	0.5043	0.5875	0.1796	0.2283	0.4774	0.4397	0.1971	0.242	0.4372	0.4425	0.1181	0.191	0.2684	0.3088
0.0686	0.09	0.6357	0.379	-0.2392	-0.0775	0.5959	0.3182	0.0568	0.2135	0.4636	0.4051	-0.0764	0.0888	0.5624	0.3238	-0.0825	0.0827	0.5429	0.3163	-0.0284	-0.01	0.2859	0.0512
0.1955	0.2138	0.326	0.3053	0.1856	0.1585	0.1772	0.1475	0.0166	-0.0143	0.3933	0.4316	-0.0416	0.0672	0.3796	0.5389	-0.0112	0.0169	0.3847	0.5125	-0.1443	-0.1669	0.2159	0.3028
0.2378	0.1409	0.2454	0.3019	0.1189	0.0737	0.0537	0.0137	0.226	0.1319	0.3988	0.4642	0.1685	0.0725	0.3428	0.3426	0.1645	0.0642	0.2484	0.1979	0.1692	0.063	0.1492	0.2357
0.3477	0.5562	0.1183	0.08	0.3723	0.5074	0.1252	0.1096	0.3517	0.3405	0.4321	0.1547	0.3361	0.2692	0.4939	0.2018	0.3181	0.2393	0.4582	0.1734	0.2526	0.213	0.2491	0.0716
0.5463	0.4369	0.119	-0.0453	0.5521	0.4895	0.1085	-0.024	0.5637	0.2978	0.2069	-0.0373	0.6349	0.5782	0.4723	0.239	0.4752	0.3583	0.5139	0.2253	0.7126	0.5405	0.3477	0.0167
0.216	0.3449	0.5244	0.4497	0.2647	0.3476	0.4112	0.3385	0.1862	0.1143	0.4348	0.1965	0.1922	0.2918	0.2981	0.1422	0.2182	0.2462	0.4349	0.2262	0.1936	0.1564	0.012	-0.112
0.1347	0.4249	0.3364	0.0111	0.1672	0.4589	0.2355	-0.0447	0.5646	0.6971	0.2329	0.1437	0.6156	0.726	0.4465	0.2725	0.5741	0.6961	0.3365	0.1749	0.4842	0.5875	0.2283	0.1395
-0.0044	0.2287	0.0232	0.0927	0.1023	0.3387	0.1146	0.1151	-0.0854	0.3189	0.4523	0.2917	-0.0155	0.3672	0.3017	0.0655	-0.0221	0.3848	0.3098	0.0623	0.1608	0.4687	0.4091	0.1739
-0.0576	0.0419	-0.0144	-0.0996	-0.2319	0.0797	-0.0855	-0.1976	0.1812	0.2729	0.2249	0.2187	0.3661	0.2959	0.1329	0.1983	0.4593	0.3894	0.1785	0.2877	0.2079	0.2359	0.0973	0.1265
0.3009	0.1957	0.5359	0.419	0.3178	0.2159	0.3594	0.3707	0.1987	0.1837	0.4041	0.1406	0.3881	0.3648	0.2767	0.044	0.2504	0.2911	0.3177	0.1374	0.2508	0.1135	0.2593	-0.0122
0.1011	0.0597	0.4845	0.3105	0.0313	0.0822	0.3604	0.2552	0.4888	0.4678	0.3714	0.4606	0.3857	0.5168	0.5244	0.5558	0.3076	0.4686	0.4688	0.5107	0.2666	0.2431	0.3544	0.3576
0.0101	0.2344	0.4415	0.3743	-0.0358	0.2961	0.4	0.3687	-0.0359	0.186	0.3642	0.3874	0.2391	0.1198	0.4348	0.3514	0.0623	0.1153	0.4044	0.3415	0.0237	0.1645	0.3817	0.2949
0.0671	0.1059	0.0121	-0.0242	-0.0223	0.014	0.0546	-0.0133	0.1595	0.1657	0.3385	0.2806	0.2104	0.2436	0.3921	0.3891	0.1209	0.1173	0.4277	0.5242	0.1534	0.1164	0.42	0.461
-0.0796	0.0764	0.2553	0.1986	0.1158	0.2259	0.1264	0.21	0.1541	0.1289	0.2781	0.3502	0.3445	0.2746	0.2237	0.2921	0.2944	0.1953	0.2648	0.3214	0.3374	0.3044	0.0944	0.1347
0.5357	0.3856	0.0362	0.1729	0.453	0.2576	0.0032	0.2883	0.5564	0.7145	0.0079	0.0433	0.5621	0.7187	0.0618	0.0494	0.5025	0.6654	0.0005	0.0094	0.4118	0.4851	-0.0277	-0.0796
0.0083	0.0293	0.192	0.0999	-0.1314	0.0558	0.09	0.0978	0.2171	0.2449	0.4841	0.4963	0.3728	0.2519	0.4024	0.3376	0.2909	0.2131	0.39	0.344	0.1064	0.1266	0.3354	0.3863
-0.0342	-0.016	0.0998	0.2665	-0.0694	-0.0141	0.2263	0.2772	0.1576	0.2563	0.2126	0.1944	0.1957	0.368	0.2572	0.216	0.2632	0.3533	0.0928	0.0963	0.2957	0.3845	0.0194	0.0568
0.0583	0.3924	0.0434	0.129	0.5105	0.6632	0.0005	0.172	0.3376	0.4772	0.2806	0.2608	0.2424	0.2865	0.3119	0.2624	0.367	0.3956	0.2754	0.2183	0.024	0.132	0.2186	0.1016
0.0425	0.1986	0.2256	0.2564	0.0669	0.1714	0.2115	0.2922	0.3586	0.2915	0.2917	0.1922	0.4267	0.2538	0.2279	0.152	0.394	0.3476	0.1381	0.0294	0.3082	0.2534	0.3388	0.1764
0.069	0.096	0.2358	-0.0373	0.2621	0.2669	0.2328	-0.0247	0.2666	0.1973	0.6197	0.5834	0.1914	0.0491	0.4615	0.3228	0.3231	0.2239	0.4279	0.3216	0.1642	-0.028	0.2427	0.1123
-0.0649	0.1815	0.4868	0.3123	-0.079	0.2301	0.3232	0.184	0.0093	0.2191	0.2967	0.2655	0.2911	0.438	0.3218	0.3553	0.2038	0.3609	0.3001	0.3094	0.1334	0.2797	0.1495	0.1269
0.3658	0.5202	0.4487	0.3031	0.1376	0.2449	0.4472	0.272	0.0484	0.1828	0.5405	0.3303	0.1436	0.106	0.5579	0.3496	0.1845	0.1553	0.4875	0.3032	0.2216	0.2236	0.5913	0.3674
0.2785	0.2379	0.1925	0.0985	0.1241	0.1883	-0.0149	-0.1036	0.1765	0.1454	0.3504	0.3418	0.0946	0.1777	0.3407	0.3216	0.1263	0.2041	0.4066	0.3444	0.2723	0.3226	0.5454	0.557
-0.0082	0.1737	0.0668	0.1149	-0.1537	0.1821	0.0569	0.0719	0.0145	0.2506	0.146	0.1867	0.0862	0.3213	0.1276	0.1101	0.0182	0.2528	-0.0009	-0.0281	0.0104	0.1783	0.1132	0.124
0.2545	0.349	0.0311	0.2444	0.1573	0.352	-0.1605	0.2195	-0.0427	0.0425	0.009	0.2458	0.1223	0.1849	0.1293	0.3151	0.0683	0.1095	0.1353	0.2802	0.3648	0.3272	0.1596	0.2172
-0.0667	0.0356	0.1594	0.3332	-0.213	-0.0379	0.0237	0.2736	0.2502	0.3845	0.3381	0.3344	0.4327	0.422	0.4138	0.4014	0.3258	0.4016	0.3491	0.3626	0.1992	0.2789	-0.0079	-0.02
-0.0369	0.1908	0.293	-0.1131	0.2162	0.2186	0.3548	0.0154	0.178	0.179	0.422	0.198	0.2326	0.3079	0.4561	0.2794	0.1209	0.104	0.4243	0.2826	0.1103	0.03	0.2271	0.0837
0.0527	0.2307	0.2387	0.1789	0.0015	0.2056	0.1728	0.1577	0.5411	0.4571	0.4994	0.3631	0.2351	0.2808	0.5114	0.4249	0.2988	0.3119	0.3852	0.2679	0.3867	0.2384	0.1348	0.1364
0.2324	0.3089	0.5258	0.3775	0.1637	0.2104	0.5182	0.2933	0.3396	0.2466	0.2024	0.2003	0.3949	0.2889	0.365	0.2596	0.3279	0.2548	0.2942	0.252	0.4723	0.2181	0.2984	0.2738
0.4069	0.4092	0.3576	0.286	0.2457	0.3436	0.3126	0.3904	0.0334	0.1385	0.252	0.089	0.2388	0.296	0.2803	0.1285	0.2139	0.2615	0.2121	0.2146	0.1991	0.2472	0.1276	0.0299
0.2444	0.3086	0.1875	0.3295	0.2794	0.4039	0.1311	0.3232	0.1394	0.3198	0.193	0.1513	0.2305	0.4008	0.1837	0.1346	0.2202	0.3007	0.2851	0.1983	0.116	0.1692	0.1423	-0.0172
0.1414	0.1892	0.1999	-0.2002	0.0963	0.1497	0.1797	-0.172	0.2124	0.3583	0.1981	0.3095	0.0785	0.1468	0.1241	0.0662	0.0475	0.0722	0.1891	0.0851	0.1058	0.1452	0.0474	0.1044
0.0786	0.1783	0.4646	0.3356	0.2198	0.3129	0.1327	0.1475	0.2079	0.3069	0.2991	0.4375	0.106	0.2871	0.4071	0.3138	0.1464	0.2875	0.42	0.2861	0.2313	0.3118	0.1356	0.2661
0.2993	0.3382	0.5272	0.6628	0.2794	0.3142	0.7239	0.8145	0.5373	0.5282	0.2474	0.2169	0.5652	0.6201	0.5041	0.4964	0.47	0.5156	0.4487	0.4445	0.6698	0.5641	0.2394	0.2225
-0.0109	0.0986			0.0228	0.1104			0.1147	0.1319			0.0883	0.2295			0.2917	0.3188			0.0245	0.0958
0.1545	0.1472			0.1345	0.0747			0.4187	0.4006			0.4177	0.2765			0.377	0.3397			0.4876	0.3199
adjusted mean (SEM)	adjusted mean (SEM)	adjusted mean (SEM)	adjusted mean (SEM)	adjusted mean (SEM)	adjusted mean (SEM)	adjusted mean (SEM)	adjusted mean (SEM)	adjusted mean (SEM)	adjusted mean (SEM)	adjusted mean (SEM)	adjusted mean (SEM)	adjusted mean (SEM)	adjusted mean (SEM)	adjusted mean (SEM)	adjusted mean (SEM)	adjusted mean (SEM)	adjusted mean (SEM)	adjusted mean (SEM)	adjusted mean (SEM)	adjusted mean (SEM)	adjusted mean (SEM)	adjusted mean (SEM)	adjusted mean (SEM)
0.174(0.019)	0.222(0.018)	0.256(0.019)	0.199(0.018)	0.166(0.022)	0.223(0.02)	0.212(0.022)	0.178(0.02)	0.259(0.019)	0.314(0.017)	0.305(0.019)	0.264(0.017)	0.301(0.018)	0.334(0.018)	0.319(0.018)	0.262(0.018)	0.271(0.017)	0.306(0.017)	0.302(0.017)	0.248(0.017)	0.222(0.018)	0.217(0.018)	0.236(0.018)	0.148(0.018)
Data Source for Figure 2b: Amygdala FC
LeftBLA-LeftInsula		LeftCMA-LeftInsula		LeftBLA-RightInsula		LeftCMA-RightInsula		RightBLA-SMA/MCC		RightCMA-SMA/MCC		RightBLA-LeftSTG		RightCMA-LeftSTG		RightBLA-RightInsula/STG/PCG		RightCMA-RightInsula/STG/PCG		RightBLA-LeftPCG		RightCMA-LeftPCG
OCD	HC	OCD	HC	OCD	HC	OCD	HC	OCD	HC	OCD	HC	OCD	HC	OCD	HC	OCD	HC	OCD	HC	OCD	HC	OCD	HC
0.3147	0.1576	0.0436	0.0976	0.5014	0.256	0.0243	0.2184	0.3012	-0.0857	0.5537	-0.078	0.3267	-0.0465	0.5298	-0.2189	0.343	-0.0763	0.5111	-0.1002	0.2237	-0.1801	0.4146	-0.3205
0.1311	0.1763	-0.1145	0.1594	0.1339	0.0844	-0.149	0.1923	-0.0962	0.3018	-0.0125	0.2273	-0.0197	0.3234	-0.087	0.2114	-0.0419	0.2373	-0.09	0.1331	-0.1798	0.2538	-0.1724	0.1259
0.2276	-0.0072	0.352	0.1953	0.1046	-0.0475	0.1421	0.1227	0.2569	0.2241	0.1289	0.203	0.0923	0.0915	0.4868	0.0819	0.0724	0.0481	0.303	0.0523	0.0948	0.1229	0.241	0.0448
0.6301	-0.2056	0.532	-0.18	0.6541	-0.2085	0.6744	-0.1829	0.4369	0.3316	0.5343	0.274	0.5737	0.0998	0.5905	0.136	0.514	0.157	0.5515	0.0914	0.327	0.255	0.4438	0.2025
0.0749	0.0991	-0.0042	0.1896	0.122	-0.0172	0.0603	0.0347	0.0037	0.2873	0.0419	0.2994	0.172	0.25	0.2295	0.2336	0.1274	0.3447	0.1787	0.3139	0.1245	0.1409	0.1441	0.1245
0.3304	0.1591	0.1828	0.1463	0.114	0.0769	0.296	0.0689	0.0871	0.2213	0.2895	0.0812	0.253	0.1725	0.2424	-0.0369	0.167	0.13	0.3654	-0.0858	0.1574	0.2211	0.1531	0.0233
0.1213	0.0902	0.1857	0.1349	0.1632	0.1086	0.1664	0.1417	0.4452	0.115	0.5127	0.2227	0.4702	0.1331	0.5266	0.3338	0.4617	0.1395	0.5075	0.2845	0.4656	0.1002	0.4174	0.101
0.2189	0.2783	0.2641	0.2304	0.2453	0.409	0.3799	0.1422	0.3963	0.4635	0.4085	0.079	0.5235	0.4625	0.5052	-0.0201	0.5557	0.423	0.5287	-0.0309	0.3672	0.3605	0.273	-0.2744
0.1098	-0.0026	0.3443	-0.0237	0.1804	-0.0389	0.306	-0.082	0.2808	0.2732	0.1964	0.2148	0.4467	0.1244	0.3007	0.2035	0.3	0.1523	0.2177	0.183	0.0378	0.2848	-0.0535	0.1024
-0.2583	0.4576	-0.1043	0.4327	-0.1186	0.283	-0.0228	0.2829	0.054	0.4948	0.3664	0.4427	0.2671	0.4728	0.4235	0.527	0.2863	0.4249	0.3859	0.4649	0.4305	0.3077	0.3619	0.2201
0.5265	0.0151	0.4794	0.0007	0.6271	-0.0105	0.5163	0.0534	0.8062	0.3897	0.7945	0.1486	0.7598	0.4962	0.7467	0.2774	0.6837	0.4291	0.6305	0.2779	0.653	0.4145	0.5596	0.1536
0.5254	0.3444	0.327	0.3407	0.5064	0.239	0.3204	0.2946	0.1963	0.2261	0.2232	0.3584	0.1948	0.4224	0.087	0.4582	0.2852	0.3694	0.1661	0.3605	0.1909	0.3857	-0.0306	0.3848
0.1838	0.5003	0.0795	0.2972	0.1411	0.5936	0.1151	0.4084	0.4498	0.0194	0.4512	-0.0132	0.3744	0.3393	0.4834	0.269	0.4531	0.2353	0.5676	0.156	0.1569	-0.0227	0.2206	-0.229
-0.0769	0.1286	0.0732	0.4278	-0.1084	0.0924	0.0572	0.318	-0.0272	0.1259	0.2464	0.2698	0.122	0.2185	0.3811	0.5044	0.0778	0.2513	0.4205	0.4946	0.0041	0.1146	0.2419	0.2225
0.0452	0.2343	0.1112	-0.0346	0.1959	0.236	0.329	0.0669	0.4502	0.2253	0.4642	0.1776	0.2451	0.1477	0.2494	0.096	0.3633	0.0553	0.3815	0.0105	0.031	0.074	0.0629	0.0121
0.0428	0.2662	0.2268	0.2381	-0.0251	0.297	0.2111	0.3434	0.2386	0.0175	0.4735	0.1011	0.2745	0.2764	0.2685	0.1091	0.3543	0.1846	0.3497	0.0401	0.1264	0.1741	0.1403	0.0805
-0.0513	0.3306	0.0765	0.2714	-0.0037	0.4397	0.0828	0.446	0.0545	0.4156	0.2013	0.1933	0.2016	0.4692	0.2263	0.3509	0.1547	0.4499	0.2196	0.4114	0.257	0.3113	0.2735	0.1567
-0.0531	0.3193	0.0748	0.2861	-0.0694	0.3522	0.022	0.2288	-0.0112	0.229	0.4939	0.2258	0.0172	0.3002	0.4169	0.2411	0.0487	0.3535	0.4066	0.2847	0.0437	0.2618	0.3197	0.2029
0.151	0.3184	-0.1154	0.0383	-0.0757	0.2607	-0.2393	-0.1167	0.2175	0.2988	0.3679	0.1991	0.1044	0.4718	0.0708	0.4331	0.023	0.3537	0.0527	0.2178	0.0535	0.2211	0.0202	0.0144
0.5142	0.2646	0.2904	0.3075	0.4779	0.2067	0.3205	0.2567	0.298	0.3396	0.5062	0.3567	0.2639	0.5837	0.3774	0.6365	0.2521	0.4753	0.395	0.5466	0.1574	0.4415	0.2797	0.4495
0.2238	0.3639	0.2696	0.2717	0.3747	0.2316	0.329	0.1541	0.4589	0.331	0.4261	0.2859	0.3666	0.3446	0.2566	0.2067	0.3736	0.3582	0.2454	0.2079	0.4055	0.2513	0.2739	0.1914
-0.0217	0.1782	0.1167	0.242	-0.168	0.2499	0.0081	0.3851	0.31	-0.0401	0.2649	0.0728	0.3134	0.0971	0.2275	0.1627	0.3974	0.1344	0.3706	0.1886	0.1294	-0.0511	0.0756	0.0277
-0.0827	0.3657	-0.0136	0.3956	-0.2384	0.395	0.0155	0.4927	-0.2769	0.2062	0.1732	0.3094	-0.1841	0.3692	0.1475	0.3386	-0.0662	0.1462	0.1454	0.1843	-0.0896	0.362	0.1251	0.2763
0.0437	0.4052	0.2847	0.2629	0.0713	0.3804	0.2991	0.155	0.3778	0.4342	0.5012	0.3441	0.3552	0.4189	0.5659	0.3205	0.3964	0.3319	0.5769	0.2515	0.2633	0.2342	0.3899	0.1055
0.2249	0.1367	0.2114	0.2045	0.0022	0.2968	-0.007	0.3322	0.3812	0.1402	0.3426	0.158	0.3795	0.0726	0.3401	0.0782	0.275	-0.0507	0.275	-0.0582	0.0925	0.1451	0.0854	0.1029
-0.0579	0.2144	0.0225	0.2344	-0.2254	0.2701	-0.0759	0.2819	0.0369	0.3816	0.0954	0.273	0.2299	0.2032	0.1227	0.1339	0.135	0.3347	0.0369	0.2613	0.1855	0.2294	0.0454	0.1121
0.3574	0.4614	0.3171	0.2646	0.3	0.304	0.3976	0.1316	0.3628	0.5556	0.1121	0.3271	0.0388	0.44	-0.0483	0.2502	0.1458	0.4636	-0.0284	0.2371	0.1234	0.1427	-0.0418	0.0546
0.3672	0.1571	0.3248	0.0371	0.3828	0.1724	0.3034	-0.076	0.4828	0.262	0.4934	0.2717	0.6023	0.0631	0.5974	0.2148	0.46	0.145	0.4149	0.188	0.3562	0.2048	0.3283	0.159
0.0735	0.2929	0.2343	0.3022	0.0835	0.2296	0.0483	0.0906	0.0145	0.1148	0.1155	0.0891	0.1355	0.1996	0.2587	0.1546	0.046	0.2345	0.2078	0.2007	0.0093	0.0193	0.108	0.0674
0.2365	0.0313	0.1474	0.0214	0.2118	-0.0127	0.2062	-0.0686	0.1115	0.2061	0.1285	0.2059	0.1583	0.3281	0.2749	0.3206	0.1215	0.2966	0.1442	0.3015	0.1503	0.2789	0.0339	0.2536
0.1582	0.5216	0.2638	0.4035	0.023	0.6567	0.2842	0.6678	0.3098	0.5472	0.427	0.2049	0.4763	0.3976	0.5876	0.1898	0.3259	0.4313	0.4311	0.2245	0.1276	0.4406	0.0532	0.1365
0.4265	0.295	0.633	-0.1515	0.4831	0.1211	0.6656	0.0441	0.6094	0.2196	0.63	0.1378	0.697	0.305	0.6538	0.2366	0.459	0.1782	0.4029	0.1344	0.5391	0.2644	0.5277	0.138
-0.104	0.5988	0.0813	0.5916	0.0751	0.5589	0.0289	0.5132	0.1816	0.6059	0.1675	0.306	0.1359	0.5874	0.2043	0.2886	0.2361	0.5468	0.2711	0.3088	0.1082	0.3892	0.091	0.1725
0.0239	0.5086	-0.0197	0.2984	0.1316	0.5882	-0.0822	0.4106	0.2281	0.714	0.2465	0.7139	0.2801	0.5873	0.2798	0.4935	0.2606	0.6399	0.2885	0.5339	0.2609	0.4196	0.2509	0.2977
0.4971	0.6804	0.512	0.4812	0.169	0.6283	0.1751	0.4205	0.3146	0.5571	0.3871	0.6601	0.4404	0.7435	0.4474	0.7322	0.3857	0.6396	0.3648	0.6401	0.3541	0.4319	0.1866	0.2849
0.1343	0.3586	0.194	0.0679	0.2372	0.3268	0.3004	0.0808	0.5941	0.2518	0.6719	0.283	0.5987	0.3956	0.731	0.3113	0.6353	0.3263	0.7791	0.1789	0.4212	0.322	0.5464	0.0628
0.5521	0.3534	0.6141	0.3308	0.6394	0.4744	0.6858	0.4022	0.3018	0.6511	0.3027	0.4991	0.5061	0.5101	0.5096	0.3899	0.4897	0.6158	0.4993	0.4142	0.1671	0.6479	0.1323	0.4508
-0.0312	0.1378	0.1152	0.101	0.0505	0.1774	0.2209	0.1396	0.3083	0.282	0.3662	0.191	0.261	0.4362	0.3197	0.385	0.2308	0.3844	0.3622	0.3199	0.2482	0.289	0.2182	0.2148
0.1636	0.5698	0.212	0.4485	0.0055	0.3416	0.1535	0.2069	0.2631	0.368	0.3341	0.1288	0.3374	0.4143	0.4051	0.1823	0.275	0.34	0.211	0.1008	0.1821	0.3535	0.25	0.0296
0.1865	-0.1979	0.2207	-0.0973	-0.2492	-0.2022	-0.1219	-0.0348	0.4133	0.2742	0.4051	0.2365	0.4881	0.1925	0.4926	0.2678	0.2761	0.2252	0.2645	0.2915	0.343	0.2354	0.3451	0.2232
0.2233	0.2458	0.2369	0.1837	0.0275	-0.0646	0.0766	-0.0864	0.3892	0.0208	0.3299	-0.1625	0.4101	-0.0345	0.3079	-0.2104	0.3318	0.0389	0.3249	-0.0886	0.3458	0.1628	0.2267	-0.1528
0.2259	0.1609	0.0498	0.0389	0.2496	0.0579	0.1441	-0.0254	0.2962	0.4169	0.3082	0.2941	0.2721	0.3834	0.3102	0.3393	0.2413	0.356	0.254	0.295	0.1387	0.4005	0.1256	0.3507
0.5659	0.2008	0.5878	0.0651	0.5768	0.1129	0.6465	-0.0352	0.6743	0.2392	0.7224	0.1544	0.6171	0.2153	0.6897	0.2584	0.6578	0.2521	0.7219	0.2673	0.669	0.303	0.7418	0.279
0.2432	0.3013	0.2848	0.2196	0.4116	0.2701	0.3179	0.192	0.3038	0.1065	0.2227	0.2099	0.3388	0.1387	0.338	0.3198	0.263	0.1812	0.2903	0.3633	0.1466	0.0105	0.1466	0.0598
0.2083	0.2296	0.2823	0.147	0.2134	0.1901	0.2367	0.0923	0.1259	0.2317	0.1867	0.3732	0.3155	0.2435	0.2762	0.3341	0.2215	0.1957	0.2094	0.2793	0.2134	0.0846	0.19	0.0416
0.1887	0.6479	0.3426	0.5913	0.2367	0.5605	0.289	0.5358	0.2636	0.4548	0.1997	0.5742	0.3751	0.522	0.2224	0.599	0.2903	0.4971	0.2267	0.5824	0.3161	0.4982	0.1751	0.5383
0.2412	0.226	0.2897	0.2033	0.2848	-0.1687	0.336	-0.069	0.3331	0.2841	0.2651	0.4201	0.3961	0.2065	0.3158	0.3282	0.3061	0.3321	0.2618	0.4439	0.2736	-0.0043	0.2375	0.1754
0.0105	0.1819	0.2727	0.2696	0.0266	0.1907	0.2569	0.2334	0.1803	0.3669	0.1958	0.225	0.2382	0.3535	0.1016	0.4137	-0.0122	0.3432	-0.0312	0.2935	-0.062	0.4081	-0.1128	0.2639
0.1299	0.1324	0.1226	0.1154	0.3064	0.1518	0.3237	0.0569	0.2185	0.3153	0.3325	0.3673	0.3934	0.3509	0.4511	0.0831	0.3658	0.2098	0.3879	0.1204	0.2749	0.1597	0.2972	-0.1642
0.1534	0.2068	0.1364	0.2248	0.2642	0.0399	0.3292	0.0997	0.1772	0.324	0.2309	0.1935	0.3365	0.333	0.3364	0.2028	0.2698	0.3525	0.3193	0.295	0.2504	0.2471	0.2977	0.0937
0.4531	0.3507	0.3668	0.0106	0.345	0.4646	0.4581	0.266	0.596	0.5254	0.5734	0.3693	0.4759	0.2722	0.4517	0.0777	0.429	0.3415	0.3765	0.1496	0.3685	0.1079	0.368	-0.2242
0.0006	0.2675	0.1542	0.2084	-0.1694	0.3751	0.0837	0.3083	0.2243	0.2823	0.3197	0.1803	0.2693	0.4243	0.357	0.1454	0.2311	0.3898	0.2968	0.1773	0.3168	0.5886	0.372	0.2251
0.0685	0.1834	0.2372	0.1194	0.1544	0.1259	0.3525	0.136	0.2854	0.273	0.4379	0.2825	0.2539	0.2682	0.2987	0.319	0.2082	0.2994	0.2759	0.3651	0.2511	0.3423	0.3064	0.3221
0.0458	0.2539	0.1015	0.0764	0.0999	0.1747	0.1568	0.0408	0.1573	0.3239	0.1973	0.3491	0.2293	0.2813	0.2705	0.3078	0.2065	0.2916	0.2573	0.3164	0.1264	0.339	0.0197	0.2688
0.1244	0.3103	0.3209	0.2759	0.2293	0.4483	0.3151	0.472	0.2547	0.3061	0.2493	0.3052	0.2125	0.1893	0.1995	0.0971	0.1705	0.3739	0.1564	0.3583	0.0878	0.0387	0.0344	-0.0191
0.4684	0.2158	0.1933	0.2554	0.7126	0.1637	0.3399	0.2228	0.2203	0.5043	0.2726	0.5875	0.1796	0.4774	0.2283	0.4397	0.1971	0.4372	0.242	0.4425	0.1181	0.2684	0.191	0.3088
0.0686	0.6357	0.09	0.379	-0.2392	0.5959	-0.0775	0.3182	0.0568	0.4636	0.2135	0.4051	-0.0764	0.5624	0.0888	0.3238	-0.0825	0.5429	0.0827	0.3163	-0.0284	0.2859	-0.01	0.0512
0.1955	0.326	0.2138	0.3053	0.1856	0.1772	0.1585	0.1475	0.0166	0.3933	-0.0143	0.4316	-0.0416	0.3796	0.0672	0.5389	-0.0112	0.3847	0.0169	0.5125	-0.1443	0.2159	-0.1669	0.3028
0.2378	0.2454	0.1409	0.3019	0.1189	0.0537	0.0737	0.0137	0.226	0.3988	0.1319	0.4642	0.1685	0.3428	0.0725	0.3426	0.1645	0.2484	0.0642	0.1979	0.1692	0.1492	0.063	0.2357
0.3477	0.1183	0.5562	0.08	0.3723	0.1252	0.5074	0.1096	0.3517	0.4321	0.3405	0.1547	0.3361	0.4939	0.2692	0.2018	0.3181	0.4582	0.2393	0.1734	0.2526	0.2491	0.213	0.0716
0.5463	0.119	0.4369	-0.0453	0.5521	0.1085	0.4895	-0.024	0.5637	0.2069	0.2978	-0.0373	0.6349	0.4723	0.5782	0.239	0.4752	0.5139	0.3583	0.2253	0.7126	0.3477	0.5405	0.0167
0.216	0.5244	0.3449	0.4497	0.2647	0.4112	0.3476	0.3385	0.1862	0.4348	0.1143	0.1965	0.1922	0.2981	0.2918	0.1422	0.2182	0.4349	0.2462	0.2262	0.1936	0.012	0.1564	-0.112
0.1347	0.3364	0.4249	0.0111	0.1672	0.2355	0.4589	-0.0447	0.5646	0.2329	0.6971	0.1437	0.6156	0.4465	0.726	0.2725	0.5741	0.3365	0.6961	0.1749	0.4842	0.2283	0.5875	0.1395
-0.0044	0.0232	0.2287	0.0927	0.1023	0.1146	0.3387	0.1151	-0.0854	0.4523	0.3189	0.2917	-0.0155	0.3017	0.3672	0.0655	-0.0221	0.3098	0.3848	0.0623	0.1608	0.4091	0.4687	0.1739
-0.0576	-0.0144	0.0419	-0.0996	-0.2319	-0.0855	0.0797	-0.1976	0.1812	0.2249	0.2729	0.2187	0.3661	0.1329	0.2959	0.1983	0.4593	0.1785	0.3894	0.2877	0.2079	0.0973	0.2359	0.1265
0.3009	0.5359	0.1957	0.419	0.3178	0.3594	0.2159	0.3707	0.1987	0.4041	0.1837	0.1406	0.3881	0.2767	0.3648	0.044	0.2504	0.3177	0.2911	0.1374	0.2508	0.2593	0.1135	-0.0122
0.1011	0.4845	0.0597	0.3105	0.0313	0.3604	0.0822	0.2552	0.4888	0.3714	0.4678	0.4606	0.3857	0.5244	0.5168	0.5558	0.3076	0.4688	0.4686	0.5107	0.2666	0.3544	0.2431	0.3576
0.0101	0.4415	0.2344	0.3743	-0.0358	0.4	0.2961	0.3687	-0.0359	0.3642	0.186	0.3874	0.2391	0.4348	0.1198	0.3514	0.0623	0.4044	0.1153	0.3415	0.0237	0.3817	0.1645	0.2949
0.0671	0.0121	0.1059	-0.0242	-0.0223	0.0546	0.014	-0.0133	0.1595	0.3385	0.1657	0.2806	0.2104	0.3921	0.2436	0.3891	0.1209	0.4277	0.1173	0.5242	0.1534	0.42	0.1164	0.461
-0.0796	0.2553	0.0764	0.1986	0.1158	0.1264	0.2259	0.21	0.1541	0.2781	0.1289	0.3502	0.3445	0.2237	0.2746	0.2921	0.2944	0.2648	0.1953	0.3214	0.3374	0.0944	0.3044	0.1347
0.5357	0.0362	0.3856	0.1729	0.453	0.0032	0.2576	0.2883	0.5564	0.0079	0.7145	0.0433	0.5621	0.0618	0.7187	0.0494	0.5025	0.0005	0.6654	0.0094	0.4118	-0.0277	0.4851	-0.0796
0.0083	0.192	0.0293	0.0999	-0.1314	0.09	0.0558	0.0978	0.2171	0.4841	0.2449	0.4963	0.3728	0.4024	0.2519	0.3376	0.2909	0.39	0.2131	0.344	0.1064	0.3354	0.1266	0.3863
-0.0342	0.0998	-0.016	0.2665	-0.0694	0.2263	-0.0141	0.2772	0.1576	0.2126	0.2563	0.1944	0.1957	0.2572	0.368	0.216	0.2632	0.0928	0.3533	0.0963	0.2957	0.0194	0.3845	0.0568
0.0583	0.0434	0.3924	0.129	0.5105	0.0005	0.6632	0.172	0.3376	0.2806	0.4772	0.2608	0.2424	0.3119	0.2865	0.2624	0.367	0.2754	0.3956	0.2183	0.024	0.2186	0.132	0.1016
0.0425	0.2256	0.1986	0.2564	0.0669	0.2115	0.1714	0.2922	0.3586	0.2917	0.2915	0.1922	0.4267	0.2279	0.2538	0.152	0.394	0.1381	0.3476	0.0294	0.3082	0.3388	0.2534	0.1764
0.069	0.2358	0.096	-0.0373	0.2621	0.2328	0.2669	-0.0247	0.2666	0.6197	0.1973	0.5834	0.1914	0.4615	0.0491	0.3228	0.3231	0.4279	0.2239	0.3216	0.1642	0.2427	-0.028	0.1123
-0.0649	0.4868	0.1815	0.3123	-0.079	0.3232	0.2301	0.184	0.0093	0.2967	0.2191	0.2655	0.2911	0.3218	0.438	0.3553	0.2038	0.3001	0.3609	0.3094	0.1334	0.1495	0.2797	0.1269
0.3658	0.4487	0.5202	0.3031	0.1376	0.4472	0.2449	0.272	0.0484	0.5405	0.1828	0.3303	0.1436	0.5579	0.106	0.3496	0.1845	0.4875	0.1553	0.3032	0.2216	0.5913	0.2236	0.3674
0.2785	0.1925	0.2379	0.0985	0.1241	-0.0149	0.1883	-0.1036	0.1765	0.3504	0.1454	0.3418	0.0946	0.3407	0.1777	0.3216	0.1263	0.4066	0.2041	0.3444	0.2723	0.5454	0.3226	0.557
-0.0082	0.0668	0.1737	0.1149	-0.1537	0.0569	0.1821	0.0719	0.0145	0.146	0.2506	0.1867	0.0862	0.1276	0.3213	0.1101	0.0182	-0.0009	0.2528	-0.0281	0.0104	0.1132	0.1783	0.124
0.2545	0.0311	0.349	0.2444	0.1573	-0.1605	0.352	0.2195	-0.0427	0.009	0.0425	0.2458	0.1223	0.1293	0.1849	0.3151	0.0683	0.1353	0.1095	0.2802	0.3648	0.1596	0.3272	0.2172
-0.0667	0.1594	0.0356	0.3332	-0.213	0.0237	-0.0379	0.2736	0.2502	0.3381	0.3845	0.3344	0.4327	0.4138	0.422	0.4014	0.3258	0.3491	0.4016	0.3626	0.1992	-0.0079	0.2789	-0.02
-0.0369	0.293	0.1908	-0.1131	0.2162	0.3548	0.2186	0.0154	0.178	0.422	0.179	0.198	0.2326	0.4561	0.3079	0.2794	0.1209	0.4243	0.104	0.2826	0.1103	0.2271	0.03	0.0837
0.0527	0.2387	0.2307	0.1789	0.0015	0.1728	0.2056	0.1577	0.5411	0.4994	0.4571	0.3631	0.2351	0.5114	0.2808	0.4249	0.2988	0.3852	0.3119	0.2679	0.3867	0.1348	0.2384	0.1364
0.2324	0.5258	0.3089	0.3775	0.1637	0.5182	0.2104	0.2933	0.3396	0.2024	0.2466	0.2003	0.3949	0.365	0.2889	0.2596	0.3279	0.2942	0.2548	0.252	0.4723	0.2984	0.2181	0.2738
0.4069	0.3576	0.4092	0.286	0.2457	0.3126	0.3436	0.3904	0.0334	0.252	0.1385	0.089	0.2388	0.2803	0.296	0.1285	0.2139	0.2121	0.2615	0.2146	0.1991	0.1276	0.2472	0.0299
0.2444	0.1875	0.3086	0.3295	0.2794	0.1311	0.4039	0.3232	0.1394	0.193	0.3198	0.1513	0.2305	0.1837	0.4008	0.1346	0.2202	0.2851	0.3007	0.1983	0.116	0.1423	0.1692	-0.0172
0.1414	0.1999	0.1892	-0.2002	0.0963	0.1797	0.1497	-0.172	0.2124	0.1981	0.3583	0.3095	0.0785	0.1241	0.1468	0.0662	0.0475	0.1891	0.0722	0.0851	0.1058	0.0474	0.1452	0.1044
0.0786	0.4646	0.1783	0.3356	0.2198	0.1327	0.3129	0.1475	0.2079	0.2991	0.3069	0.4375	0.106	0.4071	0.2871	0.3138	0.1464	0.42	0.2875	0.2861	0.2313	0.1356	0.3118	0.2661
0.2993	0.5272	0.3382	0.6628	0.2794	0.7239	0.3142	0.8145	0.5373	0.2474	0.5282	0.2169	0.5652	0.5041	0.6201	0.4964	0.47	0.4487	0.5156	0.4445	0.6698	0.2394	0.5641	0.2225
-0.0109		0.0986		0.0228		0.1104		0.1147		0.1319		0.0883		0.2295		0.2917		0.3188		0.0245		0.0958
0.1545		0.1472		0.1345		0.0747		0.4187		0.4006		0.4177		0.2765		0.377		0.3397		0.4876		0.3199
adjusted mean (SEM)	adjusted mean (SEM)	adjusted mean (SEM)	adjusted mean (SEM)	adjusted mean (SEM)	adjusted mean (SEM)	adjusted mean (SEM)	adjusted mean (SEM)	adjusted mean (SEM)	adjusted mean (SEM)	adjusted mean (SEM)	adjusted mean (SEM)	adjusted mean (SEM)	adjusted mean (SEM)	adjusted mean (SEM)	adjusted mean (SEM)	adjusted mean (SEM)	adjusted mean (SEM)	adjusted mean (SEM)	adjusted mean (SEM)	adjusted mean (SEM)	adjusted mean (SEM)	adjusted mean (SEM)	adjusted mean (SEM)
0.174(0.019)	0.256(0.019)	0.222(0.018)	0.199(0.018)	0.166(0.022)	0.212(0.022)	0.223(0.02)	0.178(0.02)	0.259(0.019)	0.305(0.019)	0.314(0.017)	0.264(0.017)	0.301(0.018)	0.319(0.018)	0.334(0.018)	0.262(0.018)	0.271(0.017)	0.302(0.017)	0.306(0.017)	0.248(0.017)	0.222(0.018)	0.236(0.018)	0.217(0.018)	0.148(0.018)

## Sheet: Supplementary Data 2
Data Source for Figure 3b: Amygdala Volume
Subject	L_Lateral_nucleus	R_Lateral_nucleus	L_Basal_nucleus	R_Basal_nucleus	L_Accessory_Basal_nucleus	R_Accessory_Basal_nucleus	L_Anterior_amygdaloid_area_AAA	R_Anterior_amygdaloid_area_AAA	L_Central_nucleus	R_Central_nucleus	L_Medial_nucleus	R_Medial_nucleus	L_Cortical_nucleus	R_Cortical_nucleus	L_Corticoamygdaloid_transitio	R_Corticoamygdaloid_transitio	L_Paralaminar_nucleus	R_Paralaminar_nucleus	L_Whole_amygdala	R_Whole_amygdala
OCD_001	596.582	717.639	423.293	466.348	260.401	271.897	52.6839	61.8843	50.0024	52.3922	25.7697	36.7527	28.3209	31.5603	175.147	188.023	52.3548	55.1077	1664.55	1881.6
OCD_002	572.467	637.22	438.164	422.664	231.645	214.618	51.7285	52.5073	29.4662	41.5672	20.6311	18.2685	21.2169	14.6142	200.339	153.386	60.8425	53.5161	1626.5	1608.36
OCD_003	555.673	589.602	378.268	436.54	214.531	261.727	54.2435	60.7795	35.843	46.4502	24.33	34.7545	21.5873	30.6232	166.509	195.731	47.1377	55.6308	1498.12	1711.84
OCD_004	696.209	672.542	446.713	464.804	243.396	291.324	50.0268	60.3147	38.4143	54.3033	25.6353	29.3266	23.598	31.0612	176.328	198.212	56.296	52.4699	1756.62	1854.36
OCD_005	650.757	710.437	405.223	506.712	208.564	312.313	41.8066	68.4311	27.4504	50.1806	12.3085	26.4704	13.7713	31.4139	178.463	207.206	52.3844	57.0143	1590.73	1970.18
OCD_006	696.352	684.102	482.082	504.77	220.788	298.846	55.6604	66.2226	37.3286	51.2509	11.4273	29.3134	12.6484	29.8095	200.226	196.304	67.2833	57.3213	1783.8	1917.94
OCD_007	552.309	537.751	402.554	396.183	237.681	242.792	61.4697	55.3314	34.9057	37.6034	21.0792	27.1765	23.2698	26.5104	166.159	173.221	47.6725	46.9883	1547.1	1543.56
OCD_008	651.097	679.35	478.614	475.102	281.374	269.878	59.4681	61.5653	34.7153	42.3958	20.3553	23.66	24.622	27.4642	228.738	209.948	59.4993	60.6686	1838.48	1850.03
OCD_009	561.834	591.373	384.675	435.211	217.903	249.881	44.4592	51.3092	40.8413	46.2121	19.479	32.6662	18.9695	25.204	175.459	188.692	48.3656	52.3944	1511.99	1672.94
OCD_010	617.588	648.654	418.251	466.756	228.668	259.352	57.1832	61.6566	36.829	43.0021	18.4282	19.6556	21.0272	25.9811	172.759	183.67	50.5054	56.4685	1621.24	1765.2
OCD_011	593.724	629.793	418.875	446.894	254.225	291.428	53.3456	52.1107	42.0982	52.4868	23.7771	25.5543	24.791	26.9723	181.274	202.585	48.585	49.7883	1640.69	1777.61
OCD_012	574.156	663.861	421.182	468.221	254.171	264.073	58.2806	62.4833	44.5288	43.7853	19.0187	20.5177	26.4702	27.3301	170.815	182.676	48.6237	59.0193	1617.25	1791.96
OCD_013	712.14	747.339	461.985	522.444	278.092	297.997	49.5683	67.6937	51.0834	48.6371	23.3981	21.329	27.5754	29.0531	194.13	203.356	55.6725	61.4819	1853.65	1999.33
OCD_014	593.806	634.534	430.039	463.849	241.174	274.678	59.8638	64.2075	44.5649	45.0667	30.903	26.8211	23.9783	28.5705	159.759	189.931	50.4377	54.0877	1634.53	1781.75
OCD_015	654.011	660.833	488.744	499.798	276.375	287.234	62.452	63.4389	37.611	45.9544	24.5876	38.3849	26.5138	29.8098	196.738	210.169	58.3813	63.5564	1825.41	1899.18
OCD_016	569.086	565.152	470.634	470.882	276.958	279.67	57.9023	56.888	49.7214	44.5283	26.2119	30.3904	26.8619	28.96	215.44	204.011	62.89	60.2616	1755.71	1740.74
OCD_017	639.432	655.875	442.34	426.132	273.326	242.765	51.6323	53.4124	45.3135	43.2725	31.4269	29.9284	30.5224	25.3511	179.903	173.977	50.2076	52.7328	1744.1	1703.45
OCD_018	642.439	673.113	466.645	497.614	255.584	305.569	58.2816	74.2666	41.2324	58.4387	21.7658	27.9436	22.4639	31.0353	195.059	191.815	57.8507	55.6296	1761.32	1915.42
OCD_019	623.937	666.578	453.627	459.453	261.066	259.519	57.2641	70.6986	43.3319	43.3163	19.2001	27.2832	24.3512	22.7483	192	180.626	59.1682	55.4952	1733.95	1785.72
OCD_020	690.162	776.614	516.757	542.335	296.436	325.552	62.7673	65.0861	52.1949	64.2682	29.4182	27.1074	29.1677	33.6749	209.541	203.774	63.7703	63.0507	1950.21	2101.46
OCD_022	608.51	586.999	407.214	426.169	241.117	244.577	43.5041	48.8779	37.0045	36.4727	18.824	20.5497	21.9777	23.9289	170.09	173.211	50.0006	52.18	1598.24	1612.96
OCD_023	650.125	692.602	461.554	490.474	273.031	270.498	46.6712	65.2744	59.1387	46.7269	30.027	19.2962	28.481	23.4162	198.971	213.036	54.4683	60.9371	1802.47	1882.26
OCD_024	584.407	632.101	425.51	456.444	253.46	273.712	55.1792	62.7418	52.1164	51.231	26.5752	29.8606	26.6935	27.7684	166.295	195.909	50.9356	53.9193	1641.17	1783.69
OCD_025	691.229	738.122	391.335	489.806	226.858	295.363	56.9319	66.5109	36.2211	41.8882	17.7821	28.3577	22.8894	29.1289	188.461	221.736	49.1365	57.796	1680.84	1968.71
OCD_030	584.328	591.159	409.664	402.314	224.543	223.556	51.3958	51.7385	39.5161	46.4928	20.1425	27.6766	21.121	21.8298	164.101	153.984	50.9959	48.3871	1565.81	1567.14
OCD_031	708.351	700.747	464.687	486.849	267.131	282.165	50.3918	51.5911	52.3629	55.6603	22.4705	30.997	23.4944	28.7105	194.568	183.796	55.9377	57.0093	1839.4	1877.53
OCD_032	502.389	526.157	353.225	372.697	194.739	223.075	41.265	54.6754	23.0756	34.7048	16.2977	19.7807	16.4102	23.2071	150.752	166.398	43.1662	43.4904	1341.32	1464.18
OCD_033	731.731	692.862	488.93	546.341	260.025	325.807	52.6438	76.7031	51.0279	56.9261	22.7322	33.7425	22.1991	31.7414	200.879	218.882	61.2279	59.4937	1891.39	2042.5
OCD_034	604.888	593.903	458.087	376.008	242.697	180.25	54.939	35.9485	37.4746	23.3442	16.6847	11.035	21.8492	14.4253	190.651	161.042	59.323	51.4263	1686.59	1447.38
OCD_035	558.733	526.16	368.755	356.15	203.855	204.242	49.377	44.6398	32.1147	32.0677	14.1975	19.2913	18.9421	21.0419	149.612	152.164	46.3063	45.2144	1441.89	1400.97
OCD_036	635.055	640.995	459.993	449.071	270.247	279.121	57.2205	68.4601	37.8063	47.8178	21.5566	27.2588	26.7249	29.488	195.708	194.947	56.4903	52.2579	1760.8	1789.42
OCD_037	657.995	619.722	481.805	486.124	287.525	296.95	62.047	61.463	65.1629	51.0341	26.4362	30.6031	26.3859	29.6277	204.695	202.789	53.177	60.9245	1865.23	1839.24
OCD_038	630.048	560.68	443.111	414.668	237.804	245.7	58.3453	60.9742	34.346	38.3495	19.5385	22.6255	23.0202	25.6029	187.677	180.585	54.925	50.5449	1688.81	1599.73
OCD_039	562.411	606.381	386.4	417.79	230.564	248.54	52.6472	53.2921	31.7165	39.5415	19.0839	22.2238	23.929	26.2106	162.24	168.036	45.1716	49.4223	1514.16	1631.44
OCD_041	600.546	676.155	457.223	506.979	252.67	296.424	55.285	58.0931	31.2381	62.8361	16.775	33.9839	23.6067	27.8148	190.614	214.1	57.9005	60.7298	1685.86	1937.12
OCD_042	798.495	818.756	559.831	560.995	301.327	315.667	72.7471	77.3976	47.0341	46.8175	39.2336	28.233	25.81	29.471	223.999	222.358	67.854	66.6478	2136.33	2166.34
OCD_043	568.462	659.492	449.182	470.055	264.921	281.707	54.9081	58.5538	31.325	48.0185	19.1793	21.4872	28.8753	26.8643	201.726	198.383	52.5659	51.2438	1671.14	1815.8
OCD_044	559.353	580.448	383.636	387.579	208.25	221.835	54.3471	52.0714	40.1663	35.8526	23.3227	17.1385	19.8001	19.3446	147.265	169.538	46.8273	47.7138	1482.97	1531.52
OCD_045	506.107	614.67	338.959	425.41	203.333	246.89	36.0004	48.865	29.5178	36.3745	16.9363	16.2628	20.0017	23.626	156.66	195.578	42.6896	53.2795	1350.21	1660.96
OCD_046	546.752	573.865	306.754	391.083	197.53	272.012	41.0537	62.5605	41.2662	53.794	21.3247	35.5764	21.6721	32.0696	141.099	163.912	35.437	40.0682	1352.89	1624.94
OCD_047	781.766	698.289	563.389	503.051	321.323	290.008	69.2436	64.0148	50.1082	41.8507	26.1129	23.9644	31.3382	28.354	206.984	226.299	65.6663	64.1722	2115.93	1940
OCD_048	643.63	706.397	458.093	498.16	290.689	299.675	56.0545	70.3053	49.1611	44.9178	24.799	31.7616	30.6454	29.762	204.707	211.912	52.4065	59.6305	1810.19	1952.52
OCD_050	716.573	672.249	441.936	477.787	292.466	293.411	70.506	70.0855	56.68	51.2679	29.1461	24.8708	29.2014	27.1523	190.647	202.59	44.7729	49.7691	1871.93	1869.18
OCD_051	762.593	786.755	519.509	507.877	297.806	289.882	61.059	52.025	56.0152	40.8484	32.9916	24.379	31.0314	24.1235	221.109	253.824	63.5535	65.8137	2045.67	2045.53
OCD_052	586.615	557.067	404.033	413.519	240.79	236.702	47.8771	56.2712	34.6084	35.001	25.2298	20.0725	23.2685	24.3412	172.433	175.962	49.8775	49.1469	1584.73	1568.08
OCD_053	510.478	506.553	315.567	341.311	175.902	210.056	46.3393	52.6534	23.7315	39.8624	15.3423	21.4608	15.4719	23.4847	146.891	145.025	37.3777	38.5404	1287.1	1378.95
OCD_054	560.516	545.311	405.272	389.765	237.603	224.176	55.6139	55.8734	43.246	40.8568	20.8553	24.3944	24.7588	24.1375	160.403	166.616	46.0223	44.9673	1554.29	1516.1
OCD_055	635.745	663.029	444.027	484.878	266.708	293.793	49.5014	59.5307	42.82	51.9598	23.7481	21.3891	25.2742	28.3999	188.181	195.171	57.7735	56.6164	1733.78	1854.77
OCD_056	654.59	641.706	493.724	518.152	308.199	302.367	62.6834	62.6067	56.2702	42.8274	34.1535	21.1182	29.1394	28.3755	209.376	222.632	54.2126	60.8912	1902.35	1900.68
OCD_057	578.484	618.43	406.181	432.869	233.716	259.135	43.717	50.836	33.3598	43.2236	25.1158	21.3665	23.6819	26.9006	164.496	179.275	49.7875	50.6581	1558.54	1682.69
OCD_058	625.09	661.845	394.726	455.597	217.953	256.158	49.5586	60.0177	44.1683	50.4333	31.4297	33.0013	23.7953	24.6345	152.45	188.189	46.446	56.0703	1585.62	1785.95
OCD_059	490.706	629.524	344.484	441.955	162.877	248.952	28.4009	59.8257	16.5848	36.6101	10.7563	18.506	11.4529	23.0842	168.548	184.023	48.6813	54.3281	1282.49	1696.81
OCD_060	663.454	746.969	414.155	401.163	232.514	222.111	40.6405	48.4599	37.3856	34.2584	21.3847	21.7388	20.9341	20.4831	175.036	176.424	54.5062	53.7304	1660.01	1725.34
OCD_061	559.221	568.41	395.091	388.847	209.663	223.093	46.4013	52.3552	29.2753	38.2658	20.7861	18.9235	20.9801	19.3715	169.158	166.851	53.3139	49.8829	1503.89	1526
OCD_062	680.59	752.856	470.276	526.548	265.865	322.537	58.2969	71.7939	35.2857	60.5406	18.9583	22.2345	21.3508	30.5256	217.958	224.458	60.873	54.391	1829.45	2065.88
OCD_063	546.69	556.029	373.007	407.84	215.651	224.723	46.1692	48.5276	41.1841	33.6047	17.4656	19.03	20.9798	21.676	166.764	182.994	44.6034	48.8029	1472.51	1543.23
OCD_064	608.776	842.12	441.795	493.652	229.846	266.241	54.1015	58.1105	35.8754	47.4818	21.8039	24.6258	23.0362	24.1773	200.996	204.271	62.7516	65.5499	1678.98	2026.23
OCD_065	624.409	640.745	416.489	434.388	236.847	262.47	37.9012	48.0047	34.0542	36.8302	15.8295	14.5378	20.5627	24.3654	197.267	202.962	54.9678	53.6522	1638.33	1717.95
OCD_066	507.852	646.215	433.482	482.249	226.83	253.707	47.5455	51.6013	36.4472	36.1748	16.1083	15.2962	19.6139	23.6274	182.812	195.062	60.0058	67.3567	1530.7	1771.29
OCD_068	727.041	642.36	494.002	469.124	290.421	269.354	57.9375	53.4265	45.9352	40.4276	23.4788	21.739	27.282	25.4251	201.145	188.381	59.36	58.1673	1926.6	1768.4
OCD_069	438.195	519.338	350.875	431.047	192.991	227.415	42.6359	54.1538	37.9013	38.4201	11.1193	13.4167	17.0863	17.8682	144.345	179.494	48.1778	55.3548	1283.33	1536.51
OCD_070	535.692	594.726	403.062	440.074	225.307	232.128	53.8106	65.3938	42.4564	45.5728	22.6016	23.8791	22.7775	25.1362	156.024	173.304	52.0052	54.0571	1513.74	1654.27
OCD_071	600.316	569.535	424.95	436.657	274.2	257.896	49.7798	53.1401	59.5117	44.6136	34.6235	31.1567	29.2612	27.6575	191.188	186.53	47.0959	54.6361	1710.93	1661.82
OCD_072	574.96	601.529	405.781	390.485	225.136	233.227	53.2827	57.5669	37.7394	37.7649	27.4882	21.2047	24.7795	24.6526	168.926	172.03	47.3978	46.5864	1565.49	1585.05
OCD_073	683.757	665.179	482.608	489.138	275.924	278.688	55.3785	56.0483	52.7435	39.8347	37.2792	27.5369	27.2602	26.1106	211.191	222.951	57.271	61.5718	1883.41	1867.06
OCD_074	559.9	622.926	414.643	441.558	224.461	241.231	46.6485	50.629	27.297	30.6552	15.1268	18.4417	18.7588	19.5556	190.485	207.494	53.0665	58.0507	1550.39	1690.54
OCD_075	569.725	602.81	403.433	406.184	223.713	221.785	46.9063	51.0699	36.4876	37.643	17.0732	22.5552	16.3102	19.483	200.045	180.709	53.7155	53.6065	1567.41	1595.84
OCD_076	624.682	592.462	409.443	422.433	232.962	252.501	55.7617	66.6355	29.9358	33.5246	20.2645	16.5891	21.857	24.6883	171.032	201.714	50.8037	51.367	1616.74	1661.92
OCD_077	613.345	659.458	445.284	466.136	245.004	268.486	51.2517	61.6741	36.5109	48.2716	29.4649	39.3272	21.9284	25.5873	188.61	182.337	57.5929	56.9653	1688.99	1808.24
OCD_078	612.855	606.579	413.643	424.911	266.676	261.687	54.9225	52.5475	44.3734	44.2244	23.5733	21.3605	27.1475	25.7896	185.309	180.691	46.3095	47.9458	1674.81	1665.74
OCD_079	630.655	658.999	419.612	479.351	227.588	262.658	52.6291	57.3945	29.845	37.9581	24.4938	21.0979	22.0596	24.6775	169.387	197.312	51.5456	59.5737	1627.81	1799.02
OCD_080	693.975	720.432	495.094	503.712	281.505	299.271	57.6026	58.8711	39.7505	47.176	18.7796	21.9	26.686	28.9389	204.033	210.336	61.1126	60.5669	1878.54	1951.2
OCD_081	781.037	701.377	532.18	510.09	297.365	303.077	60.09	66.5439	39.0501	55.337	23.0046	27.5331	24.7593	29.7579	229.136	204.995	67.1911	56.4501	2053.81	1955.16
OCD_082	586.763	598.454	407.436	423.666	231.19	237.331	50.7587	54.0757	35.6256	42.5566	18.8224	18.6335	23.3113	23.3196	178.33	176.906	49.6077	50.789	1581.84	1625.73
OCD_083	637.102	576.174	376.655	442.163	212.461	263.939	39.9356	57.0529	39.092	45.6891	18.0405	21.8146	19.3895	26.1379	152.388	187.711	46.6227	52.1678	1541.69	1672.85
OCD_084	566.151	649.334	379.13	458.948	238.528	279.035	50.3974	73.0716	35.6899	51.9976	24.5336	27.7486	26.2124	30.4987	171.795	183.409	47.8573	54.2959	1540.29	1808.34
OCD_085	773.944	732.554	335.777	489.019	152.518	289.445	53.3641	70.2582	18.1107	43.5307	11.0728	27.1678	11.592	29.4644	143.489	215.199	44.5749	59.3567	1544.44	1955.99
OCD_086	457.162	440.671	381.344	339.434	179.587	181.044	37.3495	48.4158	24.3208	25.2862	10.5143	14.4521	12.3246	19.1375	155.994	143.483	51.4334	45.9164	1310.03	1257.84
OCD_087	594.453	565.698	402.418	416.54	248.098	258.253	54.7074	51.5516	40.2006	44.9356	17.5353	20.0457	25.4694	23.5456	159.892	166.213	47.6102	48.0707	1590.38	1594.85
OCD_088	415.625	444.468	310.531	339.059	166.701	181.044	35.806	34.6373	28.5693	28.8436	12.9024	15.5845	13.9492	14.2599	160.256	158.588	45.7425	45.0642	1190.08	1261.55
OCD_089	545.195	423.431	333.907	293.351	201.493	178.76	49.9922	43.738	36.8284	44.4056	17.8172	20.0145	17.5661	15.9718	140.777	118.229	32.8326	32.4469	1376.41	1170.35
OCD_090	551.934	639.561	388.472	456.062	235.833	270.671	49.8565	64.0027	39.659	56.3773	17.0055	25.4017	21.8224	25.3608	185.135	193.032	49.7392	53.0064	1539.46	1783.47
OCD_091	851.612	864.958	552.168	521.331	327.026	298.676	68.0384	66.3446	53.8913	48.2252	30.5468	25.4761	30.4823	28.4622	235.382	207.258	66.9917	60.0359	2216.14	2120.77
OCD_092	615.461	646.825	422.238	417.351	214.74	218.537	41.5604	40.5199	40.7002	32.612	30.153	19.7883	21.37	21.0788	191.689	205.411	57.5223	56.3436	1635.43	1658.47
OCD_093	643.279	604.436	443.559	432.449	213.511	248.939	54.828	53.4289	27.9016	43.1021	13.1341	19.4852	12.094	23.0834	170.324	162.947	54.7601	52.7572	1633.39	1640.63
OCD_094	584.074	596.573	404.019	444.096	230.349	262.418	45.7559	58.6994	33.5365	38.7892	14.3099	19.7471	21.4282	24.3948	198.794	187.534	51.2665	52.4232	1583.53	1684.67
OCD_095	624.26	601.665	435.794	493.631	227.472	258.502	47.2591	49.3644	30.4965	38.4095	12.6473	14.7242	16.8693	19.8407	193.735	209.273	57.7549	66.9006	1646.29	1752.31
OCD_096	573.333	383.682	375.234	260.512	202.964	159.912	45.5754	35.5191	29.6379	18.9084	25.2694	17.0643	23.9682	18.8104	165.911	132.66	50.1819	32.4771	1492.08	1059.55
OCD_097	643.491	519.052	436.942	315.011	264.713	170.342	53.7796	43.7871	46.6276	23.7553	23.5258	14.1508	26.9757	15.4515	198.826	150.926	53.2383	40.5821	1748.12	1293.06
OCD_098	548.804	602.656	374.313	407.344	230.372	214.432	49.5565	46.9813	35.9698	32.3643	20.1573	23.8649	22.4526	22.0143	167.138	149.176	43.654	50.1183	1492.42	1548.95
OCD_101	662.016	734.739	473.38	501.48	277.084	295.532	54.289	61.4679	38.6655	47.1503	21.5877	19.5166	24.2679	28.9878	204.297	214.112	58.001	60.8932	1813.59	1963.88
OCD_102	671.936	633.11	449.846	431.971	250.233	233.253	52.8472	45.5856	48.9786	30.9783	21.7478	18.9888	21.7134	22.5075	177.679	181.416	53.766	54.9978	1748.75	1652.81
HC_001	737.207	663.291	495.315	470.153	270.202	298.07	57.6179	53.5092	59.3831	48.6969	22.8325	32.1864	23.0187	31.8006	181.489	204.19	65.3377	58.7767	1912.4	1860.67
HC_002	658.873	766.08	445.828	512.419	289.628	308.473	49.3283	77.4259	61.4145	50.7749	35.8469	36.5481	31.2274	35.8828	189.699	196.291	51.4117	55.37	1813.26	2039.27
HC_003	610.722	618.185	415.731	409.111	236.455	226.453	54.0572	58.7702	40.6379	37.6213	19.3141	18.7268	22.1929	21.4971	160.021	163.602	49.901	50.7493	1609.03	1604.72
HC_004	674.161	691.787	459.491	485.05	301.563	309.838	53.2969	59.8237	60.489	52.0316	31.3531	30.1901	31.337	32.0857	212.255	227.247	54.0213	55.2694	1877.97	1943.32
HC_005	734.344	736.447	522.943	520.049	319.667	331.3	67.1629	61.9065	46.6591	56.8503	25.4164	35.3115	32.5799	33.6572	235.523	222.996	64.3987	60.7355	2048.69	2059.25
HC_006	761.422	705.99	457.505	467.567	273.41	299.085	65.6734	61.0611	48.3955	52.9976	28.9472	36.3851	30.0098	35.4222	166.767	197.002	49.7612	52.022	1881.89	1907.53
HC_007	589.952	727.082	391.501	439.924	236.537	265.159	49.6171	60.0122	41.2824	53.6802	29.5909	27.1271	25.1516	27.1044	163.366	178.24	44.0258	49.4333	1571.02	1827.76
HC_008	584.032	658.319	389.48	423.966	246.825	256.116	47.651	52.9654	46.2434	48.0763	25.3529	26.8634	26.3922	27.4776	170.007	177.905	46.7795	51.9736	1582.76	1723.66
HC_009	583.949	604.437	390.834	408.737	244.419	270.484	58.4411	53.3461	40.8529	50.2417	21.5005	24.1406	25.7142	30.8943	168.239	168.9	45.5404	45.8271	1579.49	1657.01
HC_010	624.511	600.851	406.192	432.031	262.273	266.525	49.8378	53.0018	49.3629	44.8629	35.766	34.5145	31.7135	30.2105	169.613	185.38	46.9631	50.544	1676.23	1697.92
HC_011	578.9	626.844	429.678	442.533	291.31	301.967	48.7822	56.9968	55.0772	58.554	31.8195	27.4745	29.8594	31.5381	192.219	194.391	47.4245	46.4012	1705.07	1786.7
HC_012	566.06	664.025	439.045	461.426	239.826	254.006	47.3768	59.2517	27.7596	37.3751	15.5158	25.6685	22.3335	26.2344	186.366	179.141	60.6214	57.4836	1604.9	1764.61
HC_013	633.54	601.919	430.865	436.13	271.149	284.068	47.19	48.7128	58.6479	57.0544	31.2103	35.381	32.0864	30.7463	173.857	188.579	46.5209	47.3694	1725.07	1729.96
HC_014	625.259	754.392	442.973	510.597	262.63	308.99	47.5166	72.5773	43.3122	54.7906	24.4143	28.522	25.8343	31.2411	190.292	207.571	58.6899	58.5475	1720.92	2027.23
HC_015	522.107	534.17	363.594	375.246	213.362	224.705	49.9826	48.0914	43.4525	39.1497	27.1639	20.3107	22.8284	24.2379	136.371	148.651	40.2774	41.6846	1419.14	1456.25
HC_016	674.56	800.052	460.057	506.891	270.626	283.137	51.6228	68.1626	39.9173	46.7834	17.3632	24.501	25.5943	30.7742	186.291	188.427	54.252	61.479	1780.28	2010.21
HC_017	558.95	517.471	431.468	375.065	260.941	237.783	48.1746	46.0338	56.8292	43.2092	30.1451	33.6926	27.789	27.2137	179.272	187.728	51.3485	45.1282	1644.92	1513.32
HC_018	664.321	764.147	458.557	537.447	244.562	328.599	60.1554	71.5383	42.8601	61.7254	26.8623	30.5598	24.4147	31.2691	194.213	228.778	57.8708	58.9314	1773.82	2112.99
HC_019	580.263	649.33	393.138	438.831	236.464	271.224	48.0818	51.3897	40.2625	46.887	22.0353	20.3695	22.9789	26.8133	172.333	186.35	46.3957	47.6818	1561.95	1738.88
HC_020	689.368	692.931	464.874	503.185	270.856	294.743	52.6882	60.029	42.8936	57.2547	21.3206	22.4111	28.4919	26.9777	193.982	200.47	57.4094	57.8101	1821.88	1915.81
HC_022	652.108	670.274	441.902	483.111	264.059	292.953	51.3275	63.7916	37.0908	57.1588	17.9753	31.3536	25.4804	29.079	180.705	204.193	51.3103	54.7536	1721.96	1886.67
HC_023	644.964	681.349	425.753	478.728	243.376	295.003	59.0699	63.6525	38.8701	46.8083	23.2002	27.0059	25.1209	30.8344	170.261	195.03	50.4464	53.9972	1681.06	1872.41
HC_025	671.233	598.438	391.751	451.368	223.943	253.616	45.6254	55.6183	32.2884	52.3598	16.2874	26.2881	22.9325	25.2569	185.482	192.51	55.0921	53.9799	1644.63	1709.44
HC_030	637.847	699.136	412.903	487.898	233.43	290.768	47.4122	60.5421	25.3469	41.7076	17.5965	22.5581	18.3876	26.5928	194.788	216.142	46.8936	62.4452	1634.61	1907.79
HC_031	710.433	597.294	377.674	501.506	175.127	292.926	50.0646	60.2992	23.0147	58.4102	9.68928	31.2254	10.8177	26.966	179.656	227.431	50.7189	63.2058	1587.19	1859.26
HC_032	538.036	539.25	391.978	370.73	241.77	231.829	45.9768	44.227	42.0545	37.141	20.6854	27.397	26.6296	30.0176	161.657	152.953	44.9701	43.0851	1513.76	1476.63
HC_033	625.547	648.993	445.21	488.228	279.869	304.125	60.7233	68.56	45.6893	56.0144	35.8952	35.6777	31.97	32.6601	196.574	205.893	52.3984	56.1479	1773.88	1896.3
HC_034	589.378	605.892	405.767	408.014	242.311	248.84	55.564	58.5523	32.6261	38.0068	19.8109	19.1695	24.2831	25.6632	174.287	182.422	45.1181	46.7783	1589.15	1633.34
HC_035	636.131	645.171	436.924	412.48	272.434	268.068	57.4261	46.514	50.4172	41.4917	31.9046	28.8516	29.6953	29.8661	193.155	186.709	49.8802	47.05	1757.97	1706.2
HC_036	727.399	708.727	471.05	462.851	268.198	280.708	66.5262	64.0002	43.2091	46.3573	23.5277	25.5239	27.5547	29.1584	193.299	194.172	54.628	53.2768	1875.39	1864.78
HC_037	689.115	631.716	447.32	447.866	275.057	276.69	61.5856	65.2965	54.6612	52.3787	30.9583	33.1784	29.8562	30.5699	200.346	185.248	51.2435	49.396	1840.14	1772.34
HC_038	564.049	792.6	343.052	547.902	192.133	295.208	38.8201	69.6728	20.175	33.742	12.1866	15.9681	15.6598	22.9577	171.047	241.352	43.1041	64.4167	1400.23	2083.82
HC_039	593.19	647.812	401.27	480.991	224.426	279.071	42.997	56.141	29.3498	41.5932	29.8352	29.3	21.5702	29.4871	172.906	202.715	51.9261	59.5356	1567.47	1826.65
HC_041	581.101	540.455	363.802	389.295	211.522	255.116	42.6736	43.4806	42.4588	43.7366	21.1244	24.8606	20.6236	27.0127	157.815	172.169	44.7455	44.671	1485.87	1540.8
HC_042	653.412	697.318	461.132	498.636	253	285.945	49.5318	52.8924	28.5421	38.7534	18.9309	21.9792	22.8229	24.513	213.188	225.556	61.9902	61.1221	1762.55	1906.71
HC_043	662.211	770.729	439.856	516.659	255.14	300.568	53.263	69.2077	34.5785	39.068	14.5047	19.6209	23.6759	29.3847	195.452	240.786	58.867	70.5128	1737.55	2056.54
HC_044	494.599	489.977	386.952	404.57	248.831	277.886	46.6911	45.7365	38.9242	51.6873	23.5046	30.284	26.7186	31.2401	167.385	181.262	43.8299	44.6202	1477.44	1557.26
HC_045	731.603	833.139	497.221	546.794	319.983	332.938	57.7992	75.2177	65.033	61.7875	39.6377	31.9617	38.8902	35.9588	214.557	230.034	58.3352	64.2629	2023.06	2212.09
HC_046	658.308	671.988	434.385	461.188	268.504	298.671	52.2424	58.3689	46.9289	58.3159	25.9539	27.0402	29.3335	29.8716	177.846	186.236	48.9865	48.2599	1742.49	1839.94
HC_047	690.049	639.97	420.235	404.307	261.295	250.335	52.5648	59.7907	44.9905	42.1679	28.5436	30.6137	25.7974	26.72	176.63	169.682	52.6587	46.475	1752.76	1670.06
HC_048	627.604	614.959	428.254	423.365	273.536	276.819	47.2584	46.7137	72.6122	51.6774	29.5287	35.3805	28.4201	30.6393	183.931	200.16	49.7169	52.0381	1740.86	1731.75
HC_049	721.212	706.354	518.173	512.008	319.038	319.825	65.5583	72.4872	50.4431	56.8297	25.8809	22.072	29.7152	26.5296	218.567	209.831	57.4669	55.7178	2006.05	1981.65
HC_050	769.562	755.67	490.75	521.696	292.04	321.283	56.8957	56.1771	44.5772	55.2257	27.3876	31.1899	27.1204	30.7965	201.561	214.055	54.8624	57.9709	1964.76	2044.06
HC_051	630.576	629.707	425.183	431.368	253.707	264.102	41.4495	49.7659	35.7825	38.5903	21.0539	20.8162	24.3398	25.8866	192.107	189.491	53.5408	51.1329	1677.74	1700.86
HC_052	802.201	768.644	603.854	513.998	339.57	296.113	68.2707	66.3584	63.503	43.6944	22.0109	21.9647	26.7012	27.4231	243.797	209.509	72.2595	63.3996	2242.17	2011.1
HC_053	695.002	607.933	465.386	460.341	285.174	249.783	59.1786	55.56	48.741	31.7385	30.2842	20.1286	26.7129	21.9076	207.272	217.047	53.8113	60.4	1871.56	1724.84
HC_054	539.851	583.681	380.863	414.484	256.632	282.76	52.9584	67.3497	37.0617	47.4186	25.2508	28.5787	29.2537	31.2489	183.284	191.167	43.7289	44.4625	1548.88	1691.15
HC_055	561.934	471.922	385.658	343.566	228.581	229.978	49.4084	57.0973	38.5751	39.0894	21.8976	19.6709	21.8372	23.6172	163.666	152.477	45.299	39.1938	1516.86	1376.61
HC_056	712.462	753.004	503.022	489.899	266.941	305.241	57.7686	60.4898	73.604	56.0612	29.3025	27.4899	24.5785	31.1336	189.843	197.903	56.3951	52.749	1913.92	1973.97
HC_057	572.165	633.459	375.605	404.21	233.37	250.361	47.8599	55.1025	35.7415	34.754	26.5827	21.2326	26.7577	27.0814	158.31	175.965	44.0892	45.0665	1520.48	1647.23
HC_058	661.232	652.636	459.279	474.373	254.673	284.339	52.9605	51.6273	40.0493	42.6986	18.1077	25.6083	21.3495	27.7171	186.629	198.394	52.2591	54.6529	1746.54	1812.05
HC_059	627.249	612.727	394.84	438.032	227.2	261.771	48.2123	59.8783	34.1967	45.5378	15.0203	27.1274	21.8275	27.4981	153.332	171.235	49.2156	52.7912	1571.09	1696.6
HC_060	766.402	708.197	518.334	505.15	299.116	287.918	65.1951	68.0533	55.8729	48.898	30.6183	30.4068	31.8276	28.5066	212.99	206.104	60.8474	60.644	2041.2	1943.88
HC_061	527.396	546.278	393.813	402.931	240.718	257.69	48.8302	66.134	46.8665	46.0821	20.6766	28.2877	24.4662	28.9738	160.967	168.915	45.2676	42.0818	1509	1587.37
HC_062	561.569	565.644	346.175	354.266	189.567	213.391	38.9331	45.1494	26.9495	35.2397	17.0884	26.1173	17.1305	25.0168	156.589	160.222	46.5319	41.8909	1400.53	1466.94
HC_063	692.445	761.215	466.565	534.151	269.399	303.696	63.4709	81.3097	38.72	52.8034	19.8627	26.0979	25.1614	29.071	206.662	235.194	58.3954	64.9231	1840.68	2088.46
HC_064	628.535	576.285	425.144	420.08	264.343	268.794	53.6035	53.1963	46.6199	46.1933	22.4295	28.0847	29.5061	28.8782	186.8	183.292	49.3211	46.998	1706.3	1651.8
HC_065	614.359	609.872	440.382	393.606	275.29	255.144	62.2016	52.539	53.3712	43.265	29.9176	29.2861	30.4879	29.5818	175.304	171.367	45.2933	42.3413	1726.61	1627
HC_068	716.74	767.086	472.512	524.802	265.242	314.437	58.6896	70.2817	37.6708	57.345	16.6576	24.5107	24.1712	30.3502	190.321	217.799	55.5311	63.4952	1837.53	2070.11
HC_069	612.819	665.565	444.459	450.46	276.099	285.739	57.8901	58.0425	42.1756	44.644	24.5788	22.9662	29.4642	33.5431	201.314	198.705	48.4515	45.6852	1737.25	1805.35
HC_070	608.068	628.046	431.69	430.173	251.169	257.24	48.9537	51.4119	42.04	45.1084	17.606	24.0392	23.8583	24.7594	188.363	182.964	51.8634	47.9635	1663.61	1691.71
HC_071	702.715	723.793	474.095	556.52	254.39	330.25	60.9146	64.494	38.512	51.8447	17.2515	33.1939	22.1804	35.1294	187.016	233.143	60.0976	68.7755	1817.17	2097.14
HC_072	605.938	594.638	429.79	457.448	267.805	299.739	60.1641	56.7677	43.932	55.9441	31.4729	35.3351	27.7858	31.7055	185.605	198.938	47.2764	49.5737	1699.77	1780.09
HC_073	705.472	709.32	473.55	516.179	280.901	315.768	54.8673	66.7613	54.124	53.5256	28.1397	32.3591	27.1609	33.0181	182.509	211.613	54.2174	59.049	1860.94	1997.59
HC_075	558.256	581.36	379.91	410.777	233.963	259.682	49.3474	55.5871	37.8439	45.0724	24.3248	24.058	24.4664	25.9901	160.76	175.411	42.2025	44.2931	1511.07	1622.23
HC_076	629.797	600.248	397.266	421.831	234.948	260.216	53.4192	57.1005	36.5085	45.3617	34.6042	22.4884	25.6772	26.5744	167.213	183.395	47.7934	51.5907	1627.23	1668.81
HC_077	537.197	571.516	355.442	407.112	213.649	239.441	44.8971	47.92	37.7439	42.1817	18.8314	26.6959	21.5822	24.9123	156.907	166.695	43.4717	48.1311	1429.72	1574.61
HC_078	567.437	599.735	393.435	432.574	225.58	276.23	40.7912	44.8752	36.6939	51.6109	19.835	29.7492	19.2948	30.1034	163.818	171.471	49.3359	49.3684	1516.22	1685.72
HC_079	691.083	563.74	494.059	449.817	235.582	258.252	58.9336	61.7712	32.9036	47.625	12.8733	22.6583	15.3166	26.0826	202.553	197.209	60.1308	54.3555	1803.44	1681.51
HC_080	664.927	677.394	443.462	507.291	243.481	284.547	50.836	64.3221	30.7408	48.048	20.1958	26.8061	22.9222	25.8125	184.199	205.908	54.4232	62.187	1715.19	1902.32
HC_081	629.395	588.552	429.86	479.503	241.785	275.662	53.3245	60.5019	41.4699	38.7135	21.5706	22.0802	21.8124	26.3088	176.359	215.731	53.7326	59.3712	1669.31	1766.42
HC_082	713.842	711.759	495.672	471.07	295.421	286.967	65.9982	52.309	35.2091	42.9448	19.0679	19.7199	27.5777	27.3899	224.568	206.171	55.3641	52.3886	1932.72	1870.72
HC_083	511.449	557.407	354.279	404.902	200.833	240.412	48.2679	57.7866	28.9585	40.5066	21.2063	31.753	19.2192	25.6791	153.415	171.454	43.506	50.8126	1381.13	1580.71
HC_084	586.693	620.19	433.5	500.789	241.192	282.123	50.9177	54.7405	32.4513	42.3798	19.8243	25.6106	22.9346	28.4494	191.03	228.376	56.8021	69.4478	1635.34	1852.11
HC_085	619.13	691.836	374.91	467.381	225.628	269.584	45.502	59.9233	34.2032	49.7328	22.4612	29.7409	21.8054	27.7535	175.023	186.886	46.8835	55.1613	1565.55	1838
HC_086	615.188	588.503	436.308	439.978	217.17	276.213	48.8675	51.9382	54.4882	52.1345	20.1443	30.1732	18.1912	27.6615	150.079	177.479	53.2734	49.6361	1613.71	1693.72
HC_087	551.052	592.785	419.375	438.922	253.54	260.629	53.1526	51.4825	47.3254	45.0052	27.4302	22.9411	27.137	28.2535	174.753	176.437	50.543	52.4796	1604.31	1668.93
HC_088	564.369	554.331	391.487	419.143	225.591	251.83	42.7155	48.8329	34.9433	46.4821	26.1818	22.0663	22.0877	30.1847	166.478	174.919	47.4559	46.4115	1521.31	1594.2
HC_089	663.401	646.161	503.64	462.914	291.45	287.386	58.767	45.5165	47.7487	55.6799	20.2386	28.5197	25.0109	25.8057	190.528	194.249	60.6755	55.1689	1861.46	1801.4
HC_090	599.128	628.825	367.225	395.706	183.924	237.071	55.3718	61.3019	21.5965	41.5744	12.4758	24.3533	14.0482	24.0853	149.825	162.401	44.5835	46.0081	1448.18	1621.33
HC_091	606.17	566.646	363.989	414.45	205.702	268.109	42.1328	60.6524	33.9066	46.2114	15.2504	35.7727	16.3862	28.2938	172.036	173.752	49.6186	48.2701	1505.19	1642.16
HC_092	618.27	585.439	452.978	406.723	273.402	233.406	55.3312	50.4267	46.7387	33.5116	22.9113	19.5909	25.2323	23.8554	219.198	179.913	53.4851	53.0399	1767.55	1585.91
HC_093	683.198	683.149	465.698	478.424	253.048	281.336	54.3201	56.108	34.8537	42.0776	19.2998	23.0193	24.0417	26.6355	184.533	194.565	61.0056	59.1524	1780	1844.47
HC_094	572.128	527.925	412.196	412.235	253.202	280.186	58.247	57.1622	36.6726	48.9669	29.7029	27.3981	28.8656	29.2457	182.427	197.876	46.3981	46.985	1619.84	1627.98
HC_095	628.544	599.137	442.694	437.64	251.014	249.532	59.8545	54.2929	42.2028	35.6353	21.395	20.699	27.54	23.656	184.732	194.841	53.5529	54.587	1711.53	1670.02
HC_096	614.265	613.163	401.482	409.368	237.968	215.951	47.9377	51.1322	47.2994	35.6387	27.7028	25.1622	22.6184	22.6919	178.308	162.687	47.0905	50.6251	1624.67	1586.42
HC_097	651.556	756.263	471.618	471.564	282.891	281.722	55.3215	65.3019	42.9273	46.1607	19.971	21.617	26.3986	27.2384	219.372	199.993	57.3119	54.7585	1827.37	1924.62
HC_098	497.341	639.757	366.79	398.151	257.91	258.877	46.0799	54.0252	37.4463	41.1246	21.7308	28.8218	24.6151	26.0861	190.254	175.488	42.4145	46.3632	1484.58	1668.69
HC_101	577.472	630.266	431.993	438.688	277.929	306.966	50.4258	60.0823	47.4087	53.4395	27.949	31.8724	32.7889	36.6531	178.456	204.06	47.6645	50.0477	1672.09	1812.07
HC_102	758.954	681.814	485.289	457.317	266.353	264.619	57.5384	54.4673	38.6101	34.7781	21.0824	27.4441	27.2309	28.2388	189.56	184.891	59.2369	55.9406	1903.85	1789.51
adjusted mean of OCD	614.593	631.091	425.404	445.274	241.934	257.962	52.012	57.283	39.263	42.902	21.654	23.634	22.81	25.199	182.061	187.877	52.628	53.945	1652.36	1725.17
adjusted SEM of OCD	6.385	7.342	4.65	4.729	3.225	2.961	0.731	0.823	1.011	0.781	0.63	0.565	0.477	0.378	1.96	2.026	0.611	0.657	16.376	17.338
adjusted mean of HC	634.429	648.475	432.194	454.681	254.803	277.072	52.997	58.285	42.642	47.049	23.669	27.028	25.231	28.554	183.694	193.572	51.71	53.119	1701.37	1787.84
adjusted SEM of HC	6.456	7.423	4.701	4.781	3.261	2.993	0.739	0.832	1.022	0.79	0.637	0.571	0.482	0.382	1.982	2.049	0.618	0.665	16.558	17.531
